# Supplementary material for: The transition from winter to spring has an impact on the airway metabolome profile of asthmatic horses
Source: PLoS One. 2026 Apr 3;21(4):e0346250. doi: 10.1371/journal.pone.0346250 (PMC13048489; doi:10.1371/journal.pone.0346250)
Supplement: S1 Table — (XLSX) [file pone.0346250.s004.xlsx]

## Sheet: Sheet 1
metabolite	p-value (uncorr.)	*-notation (uncorr.)	*-notation (corr.)	fold change [95% CI]	cliffs_delta [95% CI]	median difference [95% CI]
Dimethylglycine	4.22e-03	**	n.s.	4.44 (1.41; 13.04)	0.523 [0.143, 0.768]	0.003 [0.001, 0.005]
Pyruvic acid	4.79e-03	**	n.s.	10.67 (1.84; 25.35)	0.534 [0.146, 0.78]	0.001 [0, 0.003]
Lactic acid	1.33e-02	*	n.s.	8.32 (2.51; 19.35)	0.477 [0.04, 0.761]	0.035 [-0.002, 0.08]
Taurine	1.88e-02	*	n.s.	4.17 (1.12; 11.4)	0.449 [0.052, 0.723]	0.011 [0.004, 0.047]
Propanol	2.20e-02	*	n.s.	0.16 (0; 0.6)	-0.344 [-0.566, -0.075]	0 [-0.007, 0]
Creatine	3.42e-02	*	n.s.	4.29 (1.38; 9.47)	0.403 [-0.001, 0.695]	0.001 [0, 0.005]
Creatine phosphate	4.58e-02	*	n.s.	6.98 (1.69; 16.48)	0.372 [-0.023, 0.666]	0.001 [-0.001, 0.003]
