# Supplementary material for: The transition from winter to spring has an impact on the airway metabolome profile of asthmatic horses
Source: PLoS One. 2026 Apr 3;21(4):e0346250. doi: 10.1371/journal.pone.0346250 (PMC13048489; doi:10.1371/journal.pone.0346250)
Supplement: S2 Table — (XLSX) [file pone.0346250.s005.xlsx]

## Sheet: Sheet 1
metabolite	p-value (uncorr.)	*-notation (uncorr.)	*-notation (corr.)	fold change [95% CI]	cliffs_delta [95% CI]	median difference [95% CI]
Lactic acid	3.18e-06	***	***	7.8 (4.49; 12.46)	0.802 [0.474, 0.935]	0.105 [0.054, 0.222]
Dimethylglycine	4.24e-06	***	***	5.81 (3.36; 9.41)	0.786 [0.488, 0.92]	0.004 [0.002, 0.008]
Choline	9.64e-06	***	***	4.18 (2.65; 6.27)	0.76 [0.481, 0.9]	0.007 [0.003, 0.014]
Creatinine	1.00e-05	***	***	2.8 (1.91; 3.9)	0.76 [0.41, 0.915]	0.002 [0.001, 0.004]
Acetic acid	1.10e-05	***	***	244.16 (2.02; 820.3)	0.757 [0.51, 0.889]	0.009 [0.003, 0.027]
Trimethylamine N-oxide	1.88e-05	***	***	2.82 (1.87; 4.07)	0.736 [0.466, 0.881]	0.002 [0.001, 0.003]
Alanine	2.09e-05	***	***	2.22 (1.5; 3.04)	0.733 [0.425, 0.889]	0.007 [0.004, 0.012]
Taurine	3.23e-05	***	***	3.11 (1.89; 4.76)	0.715 [0.414, 0.875]	0.021 [0.01, 0.035]
Creatine	3.25e-05	***	***	4.14 (2.72; 6)	0.712 [0.316, 0.896]	0.003 [0.002, 0.007]
Pyruvic acid	2.13e-04	***	**	34.83 (2.15; 110.81)	0.635 [0.272, 0.84]	0.003 [0.001, 0.005]
Betaine	5.41e-04	***	**	1.29 (0.09; 4.19)	0.594 [0.26, 0.801]	0.003 [0.001, 0.005]
Succinic acid	7.48e-04	***	**	11.61 (3.18; 25.76)	0.552 [0.173, 0.789]	0.002 [0, 0.003]
Glycerol	1.34e-03	**	*	2.99 (1.33; 6.05)	0.542 [0.207, 0.763]	0.017 [0.005, 0.024]
Sorbit	1.59e-03	**	*	18.02 (3.46; 86.76)	0.42 [0.117, 0.652]	0.002 [0, 0.007]
Valine	3.43e-03	**	*	2.66 (1.47; 4.3)	0.5 [0.114, 0.755]	0.004 [0.002, 0.01]
Propanol	3.73e-03	**	*	n.a.	-0.375 [-0.492, -0.244]	0 [-0.007, 0]
Gluconic acid	8.97e-03	**	n.s.	7.5 (2.88; 17.54)	0.399 [0.048, 0.662]	0.007 [0, 0.017]
Dimethylamine	2.33e-02	*	n.s.	2.29 (1.35; 3.52)	0.387 [-0.022, 0.685]	0 [0, 0.001]
