# Supplementary material for: The transition from winter to spring has an impact on the airway metabolome profile of asthmatic horses
Source: PLoS One. 2026 Apr 3;21(4):e0346250. doi: 10.1371/journal.pone.0346250 (PMC13048489; doi:10.1371/journal.pone.0346250)
Supplement: S3 Table — (XLSX) [file pone.0346250.s006.xlsx]

## Sheet: Sheet 1
metabolite	p-value (uncorr.)	*-notation (uncorr.)	*-notation (corr.)	fold change [95% CI]	cliffs_delta [95% CI]	median difference [95% CI]
Glycerol	1.91e-07	***	***	4.42 (2.46; 7.46)	0.495 [0.311, 0.644]	0.013 [0.008, 0.016]
Lactic acid	2.28e-07	***	***	2.91 (0.08; 25.36)	0.511 [0.332, 0.654]	0.057 [0.028, 0.092]
Creatine	1.07e-05	***	***	3.3 (2.03; 5.01)	0.432 [0.237, 0.593]	0.002 [0.001, 0.004]
Dimethylglycine	1.35e-05	***	***	4.22 (2.41; 7.02)	0.405 [0.216, 0.565]	0.003 [0.002, 0.004]
Alanine	3.63e-05	***	**	2.64 (1.77; 3.78)	0.408 [0.202, 0.58]	0.005 [0.001, 0.008]
Glycine	5.02e-05	***	**	2.97 (1.26; 5.9)	0.401 [0.211, 0.562]	0.032 [0.016, 0.099]
Valine	8.12e-05	***	**	3.49 (2.1; 5.49)	0.378 [0.181, 0.546]	0.003 [0.001, 0.008]
Acetic acid	1.38e-04	***	**	10.53 (1.2; 34.19)	0.377 [0.178, 0.547]	0.011 [0.003, 0.019]
Taurine	1.42e-04	***	**	2.59 (1.74; 3.67)	0.375 [0.169, 0.549]	0.009 [0.004, 0.019]
Leucine	3.36e-04	***	**	15.97 (1.86; 47.29)	0.353 [0.142, 0.533]	0.005 [0.001, 0.009]
Trimethylamine N-oxide	4.98e-04	***	**	2.54 (1.14; 5.02)	0.344 [0.131, 0.527]	0.001 [0, 0.002]
