# Supplementary material for: The transition from winter to spring has an impact on the airway metabolome profile of asthmatic horses
Source: PLoS One. 2026 Apr 3;21(4):e0346250. doi: 10.1371/journal.pone.0346250 (PMC13048489; doi:10.1371/journal.pone.0346250)
Supplement: S4 Table — (XLSX) [file pone.0346250.s010.xlsx]

## Sheet: Sheet 1
metabolite	p-value (uncorr.)	*-notation (uncorr.)	*-notation (corr.)	fold change [95% CI]	cliffs_delta [95% CI]	median difference [95% CI]
Pyruvic acid	3.53e-03	**	n.s.	0.09 (0.02; 0.43)	-0.7 [-0.947, 0.065]	-0.002 [-0.028, -0.001]
Lactic acid	7.26e-03	**	n.s.	0.08 (0.02; 0.22)	-0.657 [-0.931, 0.089]	-0.072 [-0.155, -0.02]
Creatine	1.12e-02	*	n.s.	0.23 (0.07; 0.58)	-0.621 [-0.881, -0.076]	-0.004 [-0.011, -0.001]
Creatinine	3.68e-02	*	n.s.	0.42 (0.21; 0.79)	-0.514 [-0.832, 0.057]	-0.002 [-0.004, 0]
