# Supplementary material for: The transition from winter to spring has an impact on the airway metabolome profile of asthmatic horses
Source: PLoS One. 2026 Apr 3;21(4):e0346250. doi: 10.1371/journal.pone.0346250 (PMC13048489; doi:10.1371/journal.pone.0346250)
Supplement: S5 Table — (XLSX) [file pone.0346250.s011.xlsx]

## Sheet: Sheet 1
metabolite	p-value (uncorr.)	*-notation (uncorr.)	*-notation (corr.)	fold change [95% CI]	cliffs_delta [95% CI]	median difference [95% CI]
Lactic acid	7.24e-06	***	***	0.13 (0.07; 0.21)	-0.95 [-0.999, 0.365]	-0.129 [-0.236, -0.061]
Creatinine	8.69e-06	***	***	0.35 (0.24; 0.49)	-0.942 [-0.999, 0.302]	-0.002 [-0.004, -0.001]
Trimethylamine N-oxide	1.23e-05	***	***	0.25 (0.15; 0.36)	-0.925 [-0.998, 0.168]	-0.002 [-0.003, -0.001]
Alanine	3.62e-05	***	***	0.38 (0.28; 0.51)	-0.875 [-0.99, -0.078]	-0.007 [-0.012, -0.004]
Creatine	4.14e-05	***	***	0.24 (0.14; 0.36)	-0.867 [-0.99, 0.031]	-0.004 [-0.007, -0.003]
Choline	4.26e-05	***	***	0.25 (0.15; 0.38)	-0.867 [-0.987, -0.107]	-0.008 [-0.015, -0.003]
Dimethylglycine	1.01e-04	***	**	0.18 (0.09; 0.32)	-0.821 [-0.974, -0.161]	-0.004 [-0.009, -0.002]
Taurine	1.36e-04	***	**	0.33 (0.15; 0.58)	-0.808 [-0.956, -0.333]	-0.027 [-0.04, -0.013]
Pyruvic acid	3.69e-04	***	**	0.14 (0.01; 0.46)	-0.754 [-0.946, -0.172]	-0.004 [-0.005, -0.001]
Acetic acid	1.11e-03	**	*	0.16 (0; 0.66)	-0.692 [-0.89, -0.273]	-0.008 [-0.026, -0.002]
Valine	5.42e-03	**	n.s.	0.3 (0.16; 0.51)	-0.583 [-0.85, -0.078]	-0.005 [-0.012, -0.001]
Succinic acid	5.45e-03	**	n.s.	0.15 (0.03; 0.41)	-0.562 [-0.818, -0.122]	-0.002 [-0.003, 0]
Betaine	5.83e-03	**	n.s.	6.4 (0.18; 20.57)	-0.583 [-0.837, -0.124]	-0.003 [-0.005, -0.001]
Propanol	6.49e-03	**	n.s.	n.a.	0.4 [0.11, 0.627]	0 [0, 0.008]
Sorbit	1.42e-02	*	n.s.	0.07 (0; 0.24)	-0.433 [-0.655, -0.143]	-0.002 [-0.01, 0]
Glycerol	2.14e-02	*	n.s.	0.51 (0.14; 1.11)	-0.483 [-0.768, -0.04]	-0.017 [-0.024, -0.009]
Dimethylamine	3.57e-02	*	n.s.	0.45 (0.25; 0.77)	-0.442 [-0.737, -0.006]	0 [-0.001, 0]
Acetone	4.59e-02	*	n.s.	0.39 (0.15; 0.79)	-0.425 [-0.726, 0.014]	-0.005 [-0.008, -0.001]
