# Supplementary material for: The transition from winter to spring has an impact on the airway metabolome profile of asthmatic horses
Source: PLoS One. 2026 Apr 3;21(4):e0346250. doi: 10.1371/journal.pone.0346250 (PMC13048489; doi:10.1371/journal.pone.0346250)
Supplement: S6 Table — (XLSX) [file pone.0346250.s012.xlsx]

## Sheet: Sheet 1
metabolite	p-value (uncorr.)	*-notation (uncorr.)	*-notation (corr.)	fold change [95% CI]	cliffs_delta [95% CI]	median difference [95% CI]
Alanine	1.35e-06	***	***	0.36 (0.24; 0.5)	-0.592 [-0.77, -0.33]	-0.007 [-0.011, -0.004]
Creatine	1.45e-06	***	***	0.22 (0.13; 0.36)	-0.584 [-0.751, -0.347]	-0.004 [-0.006, -0.001]
Lactic acid	5.01e-06	***	***	3.43 (0.02; 16.52)	-0.559 [-0.728, -0.326]	-0.088 [-0.141, -0.039]
Trimethylamine N-oxide	1.48e-05	***	***	0.3 (0.14; 0.57)	-0.531 [-0.712, -0.284]	-0.002 [-0.003, -0.001]
Glycerol	1.50e-05	***	***	0.23 (0.1; 0.45)	-0.512 [-0.686, -0.283]	-0.015 [-0.02, -0.008]
Valine	4.35e-05	***	***	0.25 (0.14; 0.4)	-0.486 [-0.665, -0.255]	-0.008 [-0.011, -0.002]
Dimethylglycine	7.09e-05	***	**	0.19 (0.1; 0.33)	-0.469 [-0.648, -0.24]	-0.004 [-0.005, -0.002]
Taurine	8.56e-05	***	**	0.33 (0.21; 0.5)	-0.479 [-0.665, -0.239]	-0.016 [-0.032, -0.007]
Acetic acid	1.73e-04	***	**	0.5 (0.19; 1.14)	-0.461 [-0.649, -0.219]	-0.017 [-0.024, -0.005]
Choline	3.56e-04	***	**	0.22 (0.13; 0.35)	-0.436 [-0.631, -0.188]	-0.005 [-0.009, -0.002]
Acetone	8.01e-04	***	**	0.48 (0.31; 0.7)	-0.411 [-0.608, -0.167]	-0.004 [-0.007, -0.002]
Leucine	8.19e-04	***	**	0.17 (0.02; 0.52)	-0.408 [-0.613, -0.152]	-0.008 [-0.015, -0.004]
Pyruvic acid	8.89e-04	***	**	0.88 (0.09; 2.71)	-0.403 [-0.603, -0.155]	-0.002 [-0.005, -0.001]
Glycine	1.23e-03	**	*	0.33 (0.11; 0.77)	-0.396 [-0.591, -0.158]	-0.024 [-0.099, -0.01]
Carnitine	1.32e-03	**	*	0.27 (0.16; 0.44)	-0.387 [-0.579, -0.155]	-0.002 [-0.004, -0.001]
Creatinine	2.65e-03	**	*	0.4 (0.26; 0.61)	-0.364 [-0.563, -0.125]	-0.001 [-0.003, 0]
