# Supplementary material for: The transition from winter to spring has an impact on the airway metabolome profile of asthmatic horses
Source: PLoS One. 2026 Apr 3;21(4):e0346250. doi: 10.1371/journal.pone.0346250 (PMC13048489; doi:10.1371/journal.pone.0346250)
Supplement: S7 Table — (XLSX) [file pone.0346250.s013.xlsx]

## Sheet: kegg_ids
Query	Match	HMDB	PubChem	ChEBI	KEGG	METLIN	SMILES	Comment
1-Methylnicotinamide	1-Methylnicotinamide				C02918
1,2-Propanediol	1,2-Propanediol				C00583
1,3-Butanediol	1,3-Butanediol				C20335
1,7-Dimethyluric acid	1,7-Dimethyluric acid				C16356
2-Hydroxybutyric acid	2-Hydroxybutyric acid				C05984
2-Hydroxyhexanoic acid	2-Hydroxyhexanoic acid
2-Hydroxyisobutyric acid	2-Hydroxyisobutyric acid				C01717
2-Hydroxyisovaleric acid	2-Hydroxyisovaleric acid
2-Ketobutyric acid	2-Ketobutyric acid				C00109
2-Pentanol	2-Pentanol				C15692
2,3-Butanediol	2,3-Butanediol				C00265
3-Hydroxybutyric acid	3-Hydroxybutyric acid				C01089
3-Hydroxyisobutyric acid	3-Hydroxyisobutyric acid				C01188
3-Hydroxyisovaleric acid	3-Hydroxyisovaleric acid
3-Hydroxyphenylacetic acid	3-Hydroxyphenylacetic acid				C05593
3-Hydroxypropionic acid	3-Hydroxypropionic acid				C01013
3-Methylxanthine	3-Methylxanthine				C16357
3-Pentanol	3-Pentanol
4-Aminobenzoic acid	4-Aminobenzoic acid				C00568
5,6-Dihydrouracil	5,6-Dihydrouracil				C00429
Abscisic acid	Abscisic acid				C06082
Acetaminophen	Acetaminophen				C06804
Acetic acid	Acetic acid				C00033
Acetoacetic acid	Acetoacetic acid				C00164
Acetoin	Acetoin				C00466
Acetone	Acetone				C00207
Acetylcholine	Acetylcholine				C01996
Adenine	Adenine				C00147
Adenosine	Adenosine				C00212
Alanine	Alanine				C00041
Allantoin	Allantoin
alpha-Ketoglutaric acid	alpha-Ketoglutaric acid				C00026
Arabinose	Arabinose				C00259
Arabitol	Arabitol				C01904
Arginine	Arginine				C00062
Ascorbic acid	Ascorbic acid				C00072
Asparagine	Asparagine				C00152
Aspartame	Aspartame				C11045
Aspartic acid	Aspartic acid				C00049
beta-Alanine	beta-Alanine				C00099
Betaine	Betaine				C00719
Butanol	Butanol				C06142
Butanone	Butanone
Butyric acid	Butyric acid				C00246
Caffeine	Caffeine				C07481
Carnitine	Carnitine				C00318
Carnosine	Carnosine				C00386
Choline	Choline				C00114
Citric acid	Citric acid				C00158
Citrulline	Citrulline				C00327
Creatine	Creatine				C00300
Creatine phosphate	Creatine phosphate				C02305
Creatinine	Creatinine				C00791
Cystine	Cystine				C00491
Cytosine	Cytosine				C00380
Dimethylamine	Dimethylamine				C00543
Dimethylglycine	Dimethylglycine				C01026
Dimethylmalonic acid	Dimethylmalonic acid
Dimethylsulfone	Dimethylsulfone				C11142
Dulcit	Dulcit
Erythritol	Erythritol				C00503
Ethanolamine	Ethanolamine				C00189
Formic acid	Formic acid				C00058
Fructose	Fructose				C02336
Fucose	Fucose				C01019
Fumaric acid	Fumaric acid				C00122
GABA	GABA				C00334
Gallic acid	Gallic acid				C01424
Glucaric acid	Glucaric acid				C00818
Gluconic acid	Gluconic acid				C00257
Glucose	Glucose				C00031
Glucuronic acid	Glucuronic acid				C00191
Glutamic acid	Glutamic acid				C00025
Glutamine	Glutamine				C00064
Glyceric acid	Glyceric acid				C00258
Glycerol	Glycerol				C00116
Glycine	Glycine				C00037
Glycolic acid	Glycolic acid
Guanosine	Guanosine				C00387
Hippuric acid	Hippuric acid				C01586
Histamine	Histamine				C00388
Histidine	Histidine				C00135
Hydroxybenzyl alcohol	Hydroxybenzyl alcohol				C02323
Hypoxanthine	Hypoxanthine				C00262
Inosine	Inosine				C00294
Isobutyric acid	Isobutyric acid				C02632
Isocaproic acid	Isocaproic acid
Isocitric acid	Isocitric acid				C00311
Isoleucine	Isoleucine				C00407
Isopentanol	Isopentanol				C07328
Isovaleric acid	Isovaleric acid				C08262
Ketovaline	Ketovaline				C00141
Lactic acid	Lactic acid				C00186
Lactose	Lactose				C00243
Leucine	Leucine				C00123
Lysine	Lysine				C00047
Malic acid	Malic acid				C00149
Malonic acid	Malonic acid				C00383
Mannitol	Mannitol				C00392
Mannose	Mannose				C00159
Methionine	Methionine				C00073
Methylsuccinic acid	Methylsuccinic acid
Mucic acid	Mucic acid				C00879
myo-Inositol	myo-Inositol				C00137
O-Phosphorylethanolamine	O-Phosphorylethanolamine				C00346
Ornithine	Ornithine				C00077
Oxypurinol	Oxypurinol
Pantothenic acid	Pantothenic acid				C00864
Phenylacetic acid	Phenylacetic acid				C07086
Phenylalanine	Phenylalanine				C00079
Phosphoenolpyruvic acid	Phosphoenolpyruvic acid				C00074
Propanol	Propanol				C05979
Propionic acid	Propionic acid				C00163
Pyridoxine	Pyridoxine				C00314
Pyroglutamic acid	Pyroglutamic acid				C01879
Pyruvic acid	Pyruvic acid				C00022
Pyruvic aldehyde	Pyruvic aldehyde				C00546
Quinic acid	Quinic acid				C00296
Raffinose	Raffinose				C00492
Rhamnose	Rhamnose				C00507
Riboflavin	Riboflavin				C00255
Ribose	Ribose
Sarcosine	Sarcosine				C00213
Serine	Serine				C00065
Sorbit	Sorbit				C00794
Succinic acid	Succinic acid				C00042
Sucrose	Sucrose				C00089
Syringic acid	Syringic acid
Tartaric acid	Tartaric acid				C02107
Taurine	Taurine				C00245
Theobromine	Theobromine				C07480
Theophylline	Theophylline				C07130
Thiamine	Thiamine
Threonic acid	Threonic acid
Threonine	Threonine				C00188
Thymine	Thymine				C00178
trans-Aconitic acid	trans-Aconitic acid				C02341
Trehalose	Trehalose				C01083
Trigonelline	Trigonelline				C01004
Trimethylamine	Trimethylamine				C00565
Trimethylamine N-oxide	Trimethylamine N-oxide				C01104
Tryptophane	Tryptophane				C00078
Tyramine	Tyramine				C00483
Tyrosine	Tyrosine				C00082
Uracil	Uracil				C00106
Uridine	Uridine				C00299
Valine	Valine				C00183
Xanthine	Xanthine				C00385
Xylose	Xylose				C00181
